# Supplementary material for: MassGenie: A Transformer-Based Deep Learning Method for Identifying Small Molecules from Their Mass Spectra
Source: Biomolecules. 2021 Nov 30;11(12):1793. doi: 10.3390/biom11121793 (PMC8699281; doi:10.3390/biom11121793)
Supplement: Supplementary file 1 [file biomolecules-11-01793-s001.zip]

Archive with 1 entries (1 files):
- biomolecules-1455081-supplementary.xlsx
